# Supplementary material for: Interdependence of Molecular Lesions That Drive Uveal Melanoma Metastasis
Source: Int J Mol Sci. 2023 Oct 26;24(21):15602. doi: 10.3390/ijms242115602 (PMC10648765; doi:10.3390/ijms242115602)
Supplement: Supplementary file 1 [file ijms-24-15602-s001.zip]

Archive with 2 entries (2 files):
- ijms-2662776-Supplementary Figure S1.pdf
- ijms-2662776-Supplementary Tables S1 and S2.xlsx
