# Supplementary material for: Interdependence of Molecular Lesions That Drive Uveal Melanoma Metastasis
Source: Int J Mol Sci. 2023 Oct 26;24(21):15602. doi: 10.3390/ijms242115602 (PMC10648765; doi:10.3390/ijms242115602)
Supplement: Supplementary file 1 [file ijms-24-15602-s001.zip › ijms-2662776-Supplementary Tables S1 and S2.xlsx]

## Sheet: Table S1
GENE	CNA associated cytoband	DEG group	noverlap	8q|M3	BAP1|M3	M3|SF3B1	6p|8q	6p|SF3B1	8q|SF3B1	SF3B1	M3	6p	8q	PCC methylation-RNA	PCC p-value
PPM1K	4q22.1	8q|M3,BAP1|M3,6p|8q,6p|SF3B1,8q|SF3B1,SF3B1,M3	7	2.30029	2.05242	NA	-0.970879	-2.02465	-1.95159	-0.915796	1.76453	NA	NA	-0.431803	6.35291e-05
MSC	NA	8q|M3,BAP1|M3,6p|8q,6p|SF3B1,8q|SF3B1,M3	6	-2.34018	-2.13591	NA	1.47777	2.05792	1.34016	NA	-1.91812	NA	NA	-0.728984	1.76917e-14
CELF2	NA	8q|M3,BAP1|M3,6p|SF3B1,8q|SF3B1,SF3B1,M3	6	2.11173	1.90109	NA	NA	-2.23353	-2.0247	-1.14805	1.80053	NA	NA	NA	NA
CADM1	NA	8q|M3,BAP1|M3,6p|8q,6p|SF3B1,8q|SF3B1,M3	6	2.06536	1.91141	NA	-1.03466	-2.11232	-1.86001	NA	1.85652	NA	NA	-0.380104	0.000505642
KIT	NA	8q|M3,BAP1|M3,6p|SF3B1,8q|SF3B1,SF3B1,M3	6	1.96239	1.73514	NA	NA	-2.03305	-2.21554	-1.1856	1.62599	NA	NA	-0.786736	5.17079e-18
CHAC1	NA	8q|M3,BAP1|M3,6p|SF3B1,8q|SF3B1,M3,8q	6	2.291	1.96375	NA	NA	-1.24523	-1.21232	NA	1.57243	NA	0.99623	-0.784951	6.89785e-18
GRIN2A	NA	8q|M3,BAP1|M3,6p|8q,6p|SF3B1,8q|SF3B1,M3	6	2.11211	1.67583	NA	-1.39645	-1.61784	-1.41618	NA	1.85079	NA	NA	0.110565	0.328886
EPHA5	NA	8q|M3,BAP1|M3,6p|8q,6p|SF3B1,8q|SF3B1,SF3B1	6	0.889743	0.865644	NA	-1.20554	-2.13166	-1.67673	-1.11219	NA	NA	NA	-0.384708	0.000426027
SLCO5A1	8q13.3	8q|M3,BAP1|M3,6p|8q,6p|SF3B1,8q|SF3B1,SF3B1	6	1.85765	1.46069	NA	-0.88874	-2.01927	-1.68	-1.10589	NA	NA	NA	-0.0507728	0.654682
HTR2B	NA	8q|M3,BAP1|M3,6p|SF3B1,8q|SF3B1,M3	5	5.17906	4.30993	NA	NA	-3.20242	-3.31835	NA	3.88167	NA	NA	-0.739796	4.54677e-15
PTGER4	NA	8q|M3,BAP1|M3,6p|8q,6p|SF3B1,8q|SF3B1	5	2.60564	2.0396	NA	-1.85563	-2.3722	-2.24022	NA	NA	NA	NA	-0.800392	5.1813e-19
PLN	NA	8q|M3,BAP1|M3,6p|8q,6p|SF3B1,M3	5	3.15448	2.28053	NA	-1.59163	-2.07595	NA	NA	2.01201	NA	NA	-0.683814	2.73415e-12
ENPP2	NA	8q|M3,BAP1|M3,6p|SF3B1,8q|SF3B1,M3	5	-2.36348	-2.26251	NA	NA	2.1979	1.49809	NA	-1.82209	NA	NA	-0.837166	3.88378e-22
HCP5	NA	8q|M3,BAP1|M3,6p|8q,6p|SF3B1,8q|SF3B1	5	2.47889	2.35494	NA	-1.13042	-1.83601	-1.70737	NA	NA	NA	NA	-0.579875	1.73414e-08
WARS	NA	8q|M3,BAP1|M3,6p|SF3B1,8q|SF3B1,SF3B1	5	2.06601	1.64068	NA	NA	-1.43358	-1.54398	-1.04338	NA	NA	NA	-0.465519	1.35444e-05
SEL1L3	4p15.2	8q|M3,BAP1|M3,6p|SF3B1,8q|SF3B1,M3	5	2.00473	1.55902	NA	NA	-1.76761	-1.40615	NA	1.77983	NA	NA	-0.665058	1.71628e-11
SLC38A5	NA	8q|M3,BAP1|M3,6p|8q,6p|SF3B1,8q|SF3B1	5	2.24878	1.77899	NA	-1.34944	-1.95335	-1.66725	NA	NA	NA	NA	NA	NA
CCNO	NA	8q|M3,BAP1|M3,6p|SF3B1,8q|SF3B1,SF3B1	5	1.4905	1.34128	NA	NA	-2.20211	-1.52807	-1.03369	NA	NA	NA	-0.180534	0.109038
FAM178B	NA	8q|M3,BAP1|M3,6p|8q,6p|SF3B1,8q|SF3B1	5	-0.859696	-0.798657	NA	1.15714	2.37623	1.93796	NA	NA	NA	NA	-0.784577	7.32478e-18
CHST9	NA	8q|M3,6p|8q,6p|SF3B1,8q|SF3B1,SF3B1	5	0.776726	NA	NA	-0.977993	-2.0623	-1.17184	-1.21731	NA	NA	NA	-0.458858	1.86222e-05
DOCK10	NA	8q|M3,BAP1|M3,6p|8q,6p|SF3B1,8q|SF3B1	5	1.67723	1.35987	NA	-1.19729	-2.02606	-1.77867	NA	NA	NA	NA	-0.479517	6.78602e-06
ZNF667	NA	8q|M3,BAP1|M3,6p|SF3B1,8q|SF3B1	4	-2.31677	-2.1619	NA	NA	1.4052	1.40859	NA	NA	NA	NA	0.315602	0.00434906
MYEOV	NA	8q|M3,BAP1|M3,6p|SF3B1,8q|SF3B1	4	2.47109	2.15914	NA	NA	-1.88287	-1.88186	NA	NA	NA	NA	-0.777496	2.2339e-17
PALMD	NA	8q|M3,BAP1|M3,6p|SF3B1,M3	4	-2.25215	-2.29962	NA	NA	1.67373	NA	NA	-1.99098	NA	NA	-0.887949	4.96079e-28
RIMS2	8q22.3	8q|M3,BAP1|M3,6p|SF3B1,8q|SF3B1	4	2.4933	2.28172	NA	NA	-1.90735	-1.80422	NA	NA	NA	NA	0.0163243	0.885721
HORMAD1	NA	6p|8q,6p|SF3B1,8q|SF3B1,SF3B1	4	NA	NA	NA	0.969021	2.39119	2.19914	1.403	NA	NA	NA	-0.0342537	0.762925
SCIN	NA	6p|8q,6p|SF3B1,8q|SF3B1,8q	4	NA	NA	NA	1.94874	3.7986	2.69107	NA	NA	NA	2.3348	-0.51346	1.11285e-06
CPS1	NA	8q|M3,BAP1|M3,6p|SF3B1,8q|SF3B1	4	-1.5177	-1.60195	NA	NA	2.08753	2.04133	NA	NA	NA	NA	-0.13792	0.222457
EFS	NA	8q|M3,BAP1|M3,6p|SF3B1,8q|SF3B1	4	-2.19591	-1.87956	NA	NA	1.66147	1.10203	NA	NA	NA	NA	-0.845239	6.28441e-23
TNFRSF19	NA	8q|M3,BAP1|M3,6p|SF3B1,8q|SF3B1	4	2.1831	1.7501	NA	NA	-1.64659	-1.45114	NA	NA	NA	NA	-0.671161	9.57951e-12
LDHD	16q23.1	8q|M3,BAP1|M3,M3|SF3B1,M3	4	-0.64996	-0.511409	-2.48939	NA	NA	NA	NA	-1.06045	NA	NA	-0.667582	1.35075e-11
PODN	NA	8q|M3,BAP1|M3,M3|SF3B1,SF3B1	4	-0.714195	-0.632326	-2.41168	NA	NA	NA	-1.29899	NA	NA	NA	-0.400411	0.000232996
TMEM45A	3q12.2	8q|M3,BAP1|M3,M3|SF3B1,M3	4	-0.734974	-0.625715	-2.06473	NA	NA	NA	NA	-1.01314	NA	NA	-0.521532	7.02962e-07
CTHRC1	NA	8q|M3,BAP1|M3,M3|SF3B1,SF3B1	4	-0.730598	-0.826908	-3.13926	NA	NA	NA	-1.12328	NA	NA	NA	-0.531712	3.87168e-07
FKBP1B	NA	8q|M3,BAP1|M3,M3|SF3B1,SF3B1	4	-0.639046	-0.560606	-2.39309	NA	NA	NA	-1.19219	NA	NA	NA	-0.438296	4.77694e-05
AQP4	NA	8q|M3,6p|8q,6p|SF3B1,8q|SF3B1	4	0.927105	NA	NA	-1.34095	-2.0734	-1.67185	NA	NA	NA	NA	-0.208082	0.0640002
SV2B	NA	6p|8q,6p|SF3B1,8q|SF3B1,SF3B1	4	NA	NA	NA	-1.63537	-2.07392	-1.9208	-1.72009	NA	NA	NA	0.295057	0.00788471
ZNF415	NA	8q|M3,BAP1|M3,M3	3	-2.21894	-2.11648	NA	NA	NA	NA	NA	-1.3391	NA	NA	-0.601108	3.73414e-09
MEGF10	NA	8q|M3,BAP1|M3,8q	3	-2.96488	-2.85823	NA	NA	NA	NA	NA	NA	NA	-1.614	-0.827016	3.34737e-21
HPGD	NA	8q|M3,BAP1|M3,M3	3	-2.95161	-2.76517	NA	NA	NA	NA	NA	-2.57431	NA	NA	-0.530565	4.14494e-07
CNTN3	3p12.3	8q|M3,BAP1|M3,8q	3	-2.33229	-2.21601	NA	NA	NA	NA	NA	NA	NA	-1.92314	0.549432	1.30679e-07
CHL1	3p26.3	8q|M3,BAP1|M3,8q	3	-2.49857	-2.3443	NA	NA	NA	NA	NA	NA	NA	-2.04463	0.127559	0.259499
PRAME	NA	6p|8q,6p|SF3B1,8q	3	NA	NA	NA	2.99472	3.34176	NA	NA	NA	NA	3.12132	-0.808801	1.1482e-19
AHNAK2	NA	8q|M3,BAP1|M3,M3	3	2.14117	1.87824	NA	NA	NA	NA	NA	1.69189	NA	NA	-0.700306	4.83865e-13
ADCY1	NA	8q|M3,BAP1|M3,6p|SF3B1	3	2.00252	1.78991	NA	NA	-1.51078	NA	NA	NA	NA	NA	-0.228437	0.0415421
MAL2	8q24.12	8q|M3,BAP1|M3,M3	3	2.02484	1.67265	NA	NA	NA	NA	NA	1.91922	NA	NA	-0.258138	0.0207859
COL11A1	NA	8q|M3,BAP1|M3,6p|SF3B1	3	-2.09346	-1.57843	NA	NA	1.80266	NA	NA	NA	NA	NA	-0.622147	7.26917e-10
AOAH	NA	M3|SF3B1,8q|SF3B1,SF3B1	3	NA	NA	-2.40207	NA	NA	-1.04294	-1.29558	NA	NA	NA	-0.335096	0.00237853
MME	NA	8q|M3,6p|8q,6p|SF3B1	3	-0.954842	NA	NA	1.49826	2.02468	NA	NA	NA	NA	NA	-0.571278	3.13178e-08
GSTA3	NA	8q|M3,BAP1|M3,6p|SF3B1	3	-1.81046	-1.72715	NA	NA	2.03889	NA	NA	NA	NA	NA	-0.773912	3.86746e-17
ASPA	NA	6p|SF3B1,8q|SF3B1,SF3B1	3	NA	NA	NA	NA	-1.96585	-2.03976	-1.76965	NA	NA	NA	-0.63187	3.27209e-10
SYNPR	3p14.2	8q|M3,BAP1|M3	2	-3.13702	-2.56991	NA	NA	NA	NA	NA	NA	NA	NA	0.43701	5.05686e-05
ARX	NA	8q|M3,BAP1|M3	2	2.69882	2.36385	NA	NA	NA	NA	NA	NA	NA	NA	NA	NA
PCDH20	NA	8q|M3,BAP1|M3	2	-2.39901	-2.25683	NA	NA	NA	NA	NA	NA	NA	NA	-0.335601	0.00234044
ZMAT3	3q26.32	M3|SF3B1,SF3B1	2	NA	NA	-2.18875	NA	NA	NA	-0.996607	NA	NA	NA	-0.370782	0.000709907

## Sheet: Table S2
Figure 4a, survival curves of couple of factors			R function used: surv_pvalue(fit)
variable	pval	method	pval.txt
chr8q_3p	3.74863e-07	Log-rank	p < 0.0001
BAP1_3p	0.000162035	Log-rank	p = 0.00016
chr3p_SF3B1	0.563199	Log-rank	p = 0.56
chr6p_8q	0.974577	Log-rank	p = 0.97
chr6p_SF3B1	0.0316316	Log-rank	p = 0.032
chr8q_SF3B1	0.078451	Log-rank	p = 0.078
Figure 4b, survival curves of single factors
variable	pval	method	pval.txt
chr3p	3.57545e-06	Log-rank	p < 0.0001
BAP1	0.000162035	Log-rank	p = 0.00016
SF3B1	0.0172027	Log-rank	p = 0.017
chr6p	0.0196365	Log-rank	p = 0.02
chr8q	0.00457725	Log-rank	p = 0.0046
Figure S1, survival curves of single genomic factors in disomic patients
variable	pval	method	pval.txt
SF3B1	0.92972	Log-rank	p = 0.93
chr6p	0.436905	Log-rank	p = 0.44
chr8q	0.717312	Log-rank	p = 0.72
Figure 7, Survival curves as predicted by Data Fusion
variable	pval	method	pval.txt
class 1	3.96381e-05	Log-rank	p < 0.0001
class 2	0.00324193	Log-rank	p = 0.0032
class 3	0.00777558	Log-rank	p = 0.0078
class 4	0.044121	Log-rank	p = 0.044
